# Supplementary material for: A clinical study of minimal blood flow clamping combined with 3D printing technology in laparoscopic nephron-sparing surgery
Source: Front Oncol. 2025 Jan 24;14:1520140. doi: 10.3389/fonc.2024.1520140 (PMC11802569; doi:10.3389/fonc.2024.1520140)
Supplement: Supplementary file 1 [file DataSheet1.xlsx]

## Sheet: 论文名1
Baseline characteristics
Basic information						Statistical indicator
Hospital number	Group	Name	Gender	year	Diagnose	Postoperative pathology	Operative bleeding volume.ml	Operation time.min	Blocking time.min	Increased creatinine	Tumor size.cm	RENAL score	Incisal positive	Expelling flatus time	Postoperative pain score after 1st d	complications
18033018	A	Weixin Ma	female	55	Renal malignant tumor	Clear cell renal cell carcinoma	20	40	20	22	1.8	6a	0	1	3	2
16046652	A	Caiwen Shi	male	81	Renal malignant tumor	Clear cell renal cell carcinoma	66	74	16	56	3.3	4a	0	2	3	4
18032662	A	Ling Zhang	female	54	Renal malignant tumor	Clear cell renal cell carcinoma	35	46	25	35	2.6	5p	0	1	2	3
18014961	A	Xiuyun Hu	female	62	Renal malignant tumor	Clear cell renal cell carcinoma	45	68	25	55	2.4	5a	0	3	3	5
18015207	A	Yinlan li	female	77	Renal malignant tumor	Clear cell renal cell carcinoma	50	60	25	50	2.9	6p	0	1	4	3
18029787	A	Runying Jing	female	70	Renal malignant tumor	Clear cell renal cell carcinoma	35	70	18	35	3.1	3p	0	2	3	3
18018584	A	Yuping wang	female	60	Renal malignant tumor	Clear cell renal cell carcinoma	45	65	25	45	3	2p	0	1	2	2
17048772	A	Jianmin Zhang	male	60	Renal malignant tumor	Clear cell renal cell carcinoma	40	70	25	40	3.7	4a	0	1	4	4
14039752	A	Suying Shao	female	76	Renal malignant tumor	Clear cell renal cell carcinoma	86	106	22	86	1.6	5a	0	2	5	3
18043847	A	Huijun Fan	male	54	Renal malignant tumor	Clear cell renal cell carcinoma	46	64	20	46	3.9	6a	0	1	6	4
18008903	A	Dejun Fan	male	45	Renal malignant tumor	Clear cell renal cell carcinoma	70	77	20	70	2	4p	0	2	4	4
17005471	A	Yongkuan Cui	male	60	Renal malignant tumor	Clear cell renal cell carcinoma	68	88	20	68	2.2	3p	0	1	3	3
17042202	A	Qinglian Zhang	female	62	Renal malignant tumor	Clear cell renal cell carcinoma	66	82	18	66	2.8	3p	0	3	3	3
15032486	A	Fenying Ma	female	77	Renal malignant tumor	Clear cell renal cell carcinoma	80	77	22	80	1.9	4p	0	1	4	4
18048161	A	Xinxia Xu	female	37	Renal malignant tumor	Clear cell renal cell carcinoma	18	78	18	18	2	2p	0	2	2	3
18023376	A	Shuqin Kong	female	70	Renal malignant tumor	Clear cell renal cell carcinoma	22	72	22	22	1.6	6a	0	1	5	3
18047314	A	Hongchao Feng	male	45	Renal malignant tumor	Clear cell renal cell carcinoma	36	63	15	36	1.8	6a	0	2	6	4
17032483	A	Jinsheng Xu	male	75	Renal malignant tumor	Clear cell renal cell carcinoma	42	82	22	42	2.4	4a	0	1	4	2
17010905	A	Yiping Feng	female	48	Renal malignant tumor	Clear cell renal cell carcinoma	45	85	25	45	2.2	6a	0	3	6	6
18033442	A	Jingping An	female	64	Renal malignant tumor	Clear cell renal cell carcinoma	60	80	20	60	3.2	4a	0	1	4	4
18039794	A	Yanhui Zhang	male	47	Renal malignant tumor	Clear cell renal cell carcinoma	18	78	18	28	2.6	7p	0	1	6	3
18053648	A	Shoudu Wu	male	67	Renal malignant tumor	Clear cell renal cell carcinoma	16	66	16	26	4	4p	0	2	4	4
17019490	A	Hui Wang	female	22	Renal malignant tumor	Clear cell renal cell carcinoma	10	70	15	20	3.8	5p	0	1	5	5
18041718	A	Shengjuan Wang	female	39	Renal malignant tumor	Clear cell renal cell carcinoma	40	82	20	40	3	4a	0	1	4	4
17043954	A	Yuxiang Guo	male	26	Renal malignant tumor	Clear cell renal cell carcinoma	12	77	12	22	4.2	6a	0	2	6	6
18048571	A	Ruihong Zhang	female	43	Renal malignant tumor	Clear cell renal cell carcinoma	16	76	16	26	4.6	6a	0	1	6	6
18016938	A	Tuanying Xu	female	75	Renal malignant tumor	Clear cell renal cell carcinoma	26	76	26	26	4.4	5p	0	1	5	5
18039701	A	Yanyi Zhang	female	49	Renal malignant tumor	Clear cell renal cell carcinoma	34	76	20	34	4.6	7a	0	3	5	3
17032269	A	Yabin Yang	male	31	Renal malignant tumor	Clear cell renal cell carcinoma	30	82	20	30	3.7	4p	0	2	4	4
18009792	A	Shixian Hu	female	63	Renal malignant tumor	Clear cell renal cell carcinoma	42	72	22	42	3.2	6p	0	1	6	6
18028922	B	Dianqin Niu	male	73	Renal malignant tumor	Clear cell renal cell carcinoma	46	86	16	46	4.2	5p	0	3	5	5
17031231	B	Yingjun Shen	male	33	Renal malignant tumor	Clear cell renal cell carcinoma	66	76	18	66	1.6	6p	0	1	6	2
18020813	B	Xinying Ma	female	55	Renal malignant tumor	Clear cell renal cell carcinoma	50	90	20	50	1.8	6a	0	3	6	3
17027318	B	Xing Hou	female	67	Renal malignant tumor	Clear cell renal cell carcinoma	86	86	18	86	2.4	7a	0	1	5	3
18051313	B	Yajie Lv	female	27	Renal malignant tumor	Clear cell renal cell carcinoma	66	76	16	66	2.2	6a	0	2	6	6
15034533	B	Chuanmu Qi	male	66	Renal malignant tumor	Clear cell renal cell carcinoma	105	110	25	88	3.2	5p	0	1	5	5
18035114	B	Aixia Zhao	female	42	Renal malignant tumor	Clear cell renal cell carcinoma	96	96	16	96	2.6	6p	0	2	6	6
18046460	B	Guagnhong Zong	male	51	Renal malignant tumor	Clear cell renal cell carcinoma	46	78	20	46	4	4a	0	1	4	4
18001411	B	Yubin Guo	male	59	Renal malignant tumor	Clear cell renal cell carcinoma	60	88	20	60	3.8	7a	0	2	6	3
18037172	B	Pinzhi Zhou	female	72	Renal malignant tumor	Clear cell renal cell carcinoma	78	78	18	78	2.8	6a	0	1	6	6
18019907	B	Yuanfeng Guo	male	60	Renal malignant tumor	Clear cell renal cell carcinoma	68	70	15	68	3.4	6p	0	2	6	4
17039321	B	Changmin Guo	male	57	Renal malignant tumor	Clear cell renal cell carcinoma	86	86	16	66	2.4	5p	0	1	5	5
17019075	B	Jiuzhong Jia	male	75	Renal malignant tumor	Clear cell renal cell carcinoma	90	88	12	89	2.4	6p	0	2	6	2
17037923	B	Lijuan Fang	female	49	Renal malignant tumor	Clear cell renal cell carcinoma	88	71	18	88	3.6	4a	0	2	4	4
17025879	B	Shemin Liu	male	55	Renal malignant tumor	Clear cell renal cell carcinoma	76	74	16	76	2	7a	0	1	6	3
18054437	B	Chunhong Li	female	41	Renal malignant tumor	Clear cell renal cell carcinoma	70	70	10	70	4.3	4a	0	3	4	4
17016229	B	Jianzhen Liu	male	55	Renal malignant tumor	Clear cell renal cell carcinoma	77	78	20	67	1.8	3p	0	1	3	3
17026878	B	Suzhen Ma	female	65	Renal malignant tumor	Clear cell renal cell carcinoma	56	66	16	56	1.6	2p	0	1	4	2
18018986	B	Liusong Guo	male	81	Renal malignant tumor	Clear cell renal cell carcinoma	48	78	18	48	1.7	5a	0	2	5	5
18002026	B	Guobo Li	male	59	Renal malignant tumor	Clear cell renal cell carcinoma	50	56	16	50	2.2	6a	0	1	6	3
18026401	B	Shengli Guo	male	53	Renal malignant tumor	Clear cell renal cell carcinoma	46	66	20	46	2.8	4p	0	1	6	4
17019926	B	Zhenzhu Wang	female	71	Renal malignant tumor	Clear cell renal cell carcinoma	70	80	20	66	4	5a	0	2	7	2
